# Supplementary material for: Analysis of the Macaca mulatta transcriptome and the sequence divergence between Macaca and human
Source: Genome Biol. 2005 Jun 30;6(7):R60. doi: 10.1186/gb-2005-6-7-r60 (PMC1175991; doi:10.1186/gb-2005-6-7-r60)
Supplement: Additional File 1 — Chimpanzee versus human sequence identity. Chimpanzee cDNA and EST sequences in GenBank were compared to human RefSeqs to provide a dataset comparable to the macaque-human results described herein. Due to the paucity of expressed chimpanzee sequence data in GenBank, the analysis could only be performed for 134 human-chimp pairs. Data for sequence identity between chimpanzee and human for these genes are noted in the table. Macaque-human identities are also reported for the same genes where available. [file gb-2005-6-7-r60-S1.xls]

## Sheet: Sequence Identity
Supplemental Table 1: Chimpanzee versus human sequence identity.
				Primate vs. Human Sequence Identity (%)
LocuLink ID	Gene Name	H.s. RefSeq	P.t. EST/RefSeq	P.t. CDS	P.t. UTR	M.m. CDS	M.m. UTR
52	ACP1	NM_177554.1	CB297409	100	100
98	ACYP2	NM_138448.2	CB296364	100	95.33
308	ANXA5	NM_001154.2	NM_001009099.1	100	98.67	96.67	92
475	ATOX1	NM_004045.2	CB296316	99.33	98.67
514	ATP5E	NM_001001977.1	CB294708	99.33	96.67
567	B2M	NM_004048.2	NM_001009066.1	100	96.67	96	90.7
585	BBS4	NM_033028.2	CB297073	100	96.6654
885	CCK	NM_000729.3	CB294206	98.6678	98.0016
989	SEPT7	NM_001788.2	NM_001009103.1	98.67	98.67	98	99.3378
1163	CKS1B	NM_001826.1	CB295162	100	100	98	99.3
1164	CKS2	NM_001827.1	CB298768	100	99.33	100	98
1622	DBI	NM_020548.4	CB295015	100	99.33
1716	DGUOK	NM_080917.1	CB298526	100	100
2537	G1P3	NM_022873.1	NM_001009069.1	98.67	94.8718
2739	GLO1	NM_006708.1	CB296357	99.33	99.33	98	96
2799	GNS	NM_002076.2	CB298338	100	99.33
3106	HLA-B	NM_005514.4	NM_001009081.1	98.67	97.33
3151	HMGN2	NM_005517.2	AU297612	100	99.3378
3281	HSBP1	NM_001537.2	CB295529	100	98.67
3316	HSPB2	NM_001541.2	CB297065	100	99.33
3320	HSPCA	NM_005348.2	CB296043	100	98.6683	96	95.3
4675	NAP1L3	NM_004538.3	CB294572	99.33	99.33	98.7	94.7
4697	NDUFA4	NM_002489.2	CB295217	100	98.0023	97.3	98.7
4698	NDUFA5	NM_005000.2	CB295177	100	98.67	97.3	94
4809	NHP2L1	NM_005008.2	AU297792	99.33	98
4826	NNAT	NM_181689.1	CB297843	100	99.33
5620	PRM2	NM_002762.1	NM_001009084.1	96	99.33
6036	RNASE2	NM_002934.2	NM_001009133.1	99.33	100
6285	S100B	NM_006272.1	CB294750	98.67	97.33
6415	SEPW1	NM_003009.2	CB295306	100	99.33	98	97.3
6428	SFRS3	NM_003017.3	AU296896	99.3379	99.33	98	98.7
6616	SNAP25	NM_130811.1	NM_001009094.1	100	99.3333	100	97.3367
6624	FSCN1	NM_003088.2	CB298559	100	97.33
6726	SRP9	NM_003133.1	CB295539	100	97.9953
6906	SERPINA7	NM_000354.2	NM_001009109.1	99.33	99.33
6993	TCTEL1	NM_006519.1	CB295074	100	99.33	96.7	92.7
7117	TMSL3	NM_183049.1	AU297020	98.67	100
7259	TSPYL1	XM_371844.3	CB297746	100	98.67
7280	TUBB2	NM_001069.1	CB294048	99.33	99.33	98.7	97.3
7368	UGT8	NM_003360.2	CB296885	100	100.002
7381	UQCRB	NM_006294.2	CB296465	100	99.33	98.7	95.3
8302	KLRC4	NM_013431.1	NM_001009053.1	98	97.9953
8519	IFITM1	NM_003641.2	AU297608	98	98.67
8655	DNCL1	NM_003746.1	AU297329	98.67	99.3379	98	98.7
9168	TMSB10	NM_021103.2	CB294946	99.3379	99.33	99.3	98.7
9553	MRPL33	NM_145330.1	CB296046	98	100
9556	C14orf2	NM_004894.1	CB295346	100	97.999	98.7	94.7
9782	MATR3	NM_018834.3	CB295468	100	100	99.3	98.7
9787	DLG7	NM_014750.3	CB298697	99.33	99.33
9978	RBX1	NM_014248.2	CB296618	100	100
10092	ARPC5	NM_005717.2	AU297141	99.33	98.6678	98	98
10407	SPAG11	NM_058201.1	NM_001009063.1	100	98.6678
10439	OLFM1	NM_006334.2	CB296231	99.33	100	99.3	100
10542	HBXIP	NM_006402.2	CB295330	98	99.33	98.7	95.3
10577	NPC2	NM_006432.3	NM_001009075.1	100	99.33	98.67	96
10632	ATP5L	NM_006476.4	CB294956	100	98.67
10776	ARPP-19	NM_006628.4	CB295911	97.33	99.33
10975	UQCR	NM_006830.2	CB294663	100	98
11161	C14orf1	NM_007176.1	CB296063	98.67	97.3284
11337	GABARAP	NM_007278.1	CB294679	99.33	99.33	98.7	96
15081	H3f3b	NM_008211.2	AU297453	95.3313	95.9957
21888	Tle4	NM_011600.2	CB294602	92.67	86.0039
22803	XRN2	NM_012255.3	CB297066	100	100
23329	KIAA0984	XM_037557.3	CB297555	98.67	100
23658	LSM5	NM_012322.1	CB297488	100	100.002
25793	FBXO7	NM_012179.2	CB297142	98.67	100
25994	HIG1	NM_014056.1	CB295371	98.67	99.33	96.7	96
27258	LSM3	NM_014463.1	CB296474	100	99.33
28974	HSPC023	NM_014047.1	CB297069	99.33	99.33
29085	PHPT1	NM_014172.2	CB297295	99.33	100
29796	HSPC051	NM_013387.3	CB295359	100	99.33
51188	SS18L2	NM_016305.1	CB296344	98.6634	100	98.7	96.7
51447	IHPK2	NM_001005912.1	CB296573	100	98.67
51529	ANAPC11	NM_001002249.1	CB296633	99.33	98
54205	CYCS	NM_018947.4	CB297884	99.33	98.67	98.7	98
54331	GNG2	NM_053064.2	CB297140	100	98
54460	MRPS21	NM_018997.1	CB294849	100	99.33
54957	TXNL4B	NM_017853.1	CB297633	100	98.67
55505	NOLA3	NM_018648.2	CB296327	99.33	96.6712	100	92
55845	C3orf10	NM_018462.4	CB298158	100	100
57226	DJ122O8.2	NM_020466.3	CB296322	98.67	99.33
58515	SELK	NM_021237.3	CB295333	98	100
60528	ELAC2	NM_018127.4	NM_001009034.1	99.33	98.67
60592	SCOC	NM_032547.1	AU297087	98	98.6627	98.7	98
64118	PP3111	NM_022156.3	CB297103	100	98.67
64963	MRPS11	NM_022839.2	CB297121	97.33	98.67
67693	2310003F16Rik	NM_026318.1	CB296751	100	97.33
67923	Tceb1	NM_026456.2	CB297394	93.33	87.9954
77128	A930001N09Rik	NM_029870.1	CB297947	92.67	96.6654
79699	FLJ13456	NM_024646.1	CB296404	100	100
81814	RGD:621622	NM_031136.1	AU297362	92.6681	91.9971
81853	TMEM14B	NM_030969.2	CB296682	74.6667	93.33
83443	SF3B5	NM_031287.2	CB295171	100	96.67
83658	DNCL2A	NM_177953.1	CB295675	100	98.6634
84418	ORF1-FL49	NM_032412.2	CB295017	100	99.3379
84457	PHYHIPL	NM_032439.1	CB295104	100	98	99.3	89.3
84510	Stmn2	NM_053440.2	CB294919	97.33	92.6693
84663	CYorf15B	NM_032576.1	NM_001008989.1	98.67	98.67
84817	TXNL5	NM_032731.2	CB296985	100	99.33
84866	TMEM25	NM_032780.2	CB297714	98	96.67	98	93.3
84924	ZNF566	NM_032838.2	NM_001009089.1	99.33	99.33
85476	GFM1	NM_024996.5	CB298497	99.33	98.67
93986	FOXP2	NM_014491.1	NM_001009020.1	100	100
123811	FLJ31153	NM_144600.1	CB294590	98.6683	99.33
136991	ASZ1	NM_130768.1	NM_001009035.1	99.33	99.33
150472	CBWD2	NM_172003.2	NM_001009106.1	100	100
215449	Rap1b	NM_024457.1	AU297844	96	92.6647
256374	LOC256374	XM_170597.3	AU297034	94.0025	94
259229	RGD:628676	NM_147209.2	CB298825	92.004	92.6719
284672	LOC284672	XM_208234.3	AU298285	98.6634	96.0024
286053	FLJ32440	NM_173685.1	CB297566	99.33	99.33
286380	FOXD4L2	NM_199135.1	NM_001009014.1	99.33	100
388686	LOC388686	XM_371302.2	AU297295	90.6715	92.6688
388687	LOC388687	XM_371304.2	AU296872	89.996	92.6688
388962	LOC388962	NM_212552.1	CB296617	98.6667	100
397044	PSMT3	NM_213984.1	CB295863	95.3317	92.6693
401152	LOC401152	NM_001001701.1	CB297308	99.33	99.33
404151	DNCL1	NM_001003901.1	AU297396	97.33	96.67
440172	LOC440172	XM_495982.1	AU298584	97.3347	99.33
440567	LOC440567	XM_496348.1	CB294855	96.67	96
440574	LOC440574	XM_496352.1	CB297045	99.33	99.3333
441338	LOC441338	XM_496965.1	CB294836	96	92.6693
443384	LOC443384	NM_001009796.1	AU297791	94	94.6662
450170	B2M	NM_001009066.1	CB295834	100	98
458096	SNAP25	NM_001009094.1	AU297292	98.67	100
474584	LOC474584	XM_531813.1	CB296670	97.33	97.9995
474700	LOC474700	XM_531926.1	CB295467	98.67	97.3346
475436	LOC475436	XM_532660.1	CB296568	93.33	87.9963
476546	LOC476546	XM_533752.1	AU298496	94.6656	94
477614	LOC477614	XM_534808.1	AU296769	92.6637	94.0032
478874	LOC478874	XM_536034.1	CB295559	96.6702	96.67
479212	LOC479212	XM_536355.1	CB297212	91.9968	85.9962
479214	LOC479214	XM_536357.1	CB295103	98.67	90.6649
479587	LOC479587	XM_536725.1	AU298520	95.33	80.668
			Mean	98.2982	97.648
			SD	3.03746	3.19999
