# Supplementary material for: Analysis of the Macaca mulatta transcriptome and the sequence divergence between Macaca and human
Source: Genome Biol. 2005 Jun 30;6(7):R60. doi: 10.1186/gb-2005-6-7-r60 (PMC1175991; doi:10.1186/gb-2005-6-7-r60)
Supplement: Additional File 2 — Distribution of coding and noncoding sequence similarity between chimpanzee and human. A histogram showing the degree of nucleotide sequence similarity between chimpanzee and human for coding (blue) and noncoding (3' UTR, yellow) transcribed sequence. EST and cDNA sequences (N = 134, Additional data file 1) were selected that cross a well defined stop codon and that provide concurrent sampling of 150bp of sequence both proximal and distal to the stop. The best human match for each chimpanzee sequence was identified and compared using MegaBlast. [file gb-2005-6-7-r60-S2.xls]

## Sheet: Data
Supplemental Table 1: Chimpanzee-Human and Macaque-Human Sequence Identity
				Primate vs. Human Sequence Identity
LocuLink ID	Gene Name	H.s. RefSeq	P.t. EST/RefSeq	P.t. CDS	P.t. UTR	M.m. CDS	M.m. UTR		88				Bin	CDS	UTR	CDS	UTR
52	ACP1	NM_177554.1	CB297409	100	100				89				88	1	5	0.00746269	0.0373134
98	ACYP2	NM_138448.2	CB296364	100	95.33				90				89	0	0	0	0
308	ANXA5	NM_001154.2	NM_001009099.1	100	98.67	96.67	92		91				90	1	0	0.00746269	0
475	ATOX1	NM_004045.2	CB296316	99.33	98.67				92				91	1	1	0.00746269	0.00746269
514	ATP5E	NM_001001977.1	CB294708	99.33	96.67				93				92	1	1	0.00746269	0.00746269
567	B2M	NM_004048.2	NM_001009066.1	100	96.67	96	90.7		94				93	5	7	0.0373134	0.0522388
585	BBS4	NM_033028.2	CB297073	100	96.6654				95				94	3	3	0.0223881	0.0223881
885	CCK	NM_000729.3	CB294206	98.6678	98.0016				96				95	2	3	0.0149254	0.0223881
989	SEPT7	NM_001788.2	NM_001009103.1	98.67	98.67	98	99.3378		97				96	6	3	0.0447761	0.0223881
1163	CKS1B	NM_001826.1	CB295162	100	100	98	99.3		98				97	2	10	0.0149254	0.0746269
1164	CKS2	NM_001827.1	CB298768	100	99.33	100	98		99				98	13	16	0.0970149	0.119403
1622	DBI	NM_020548.4	CB295015	100	99.33				100				99	20	23	0.149254	0.171642
1716	DGUOK	NM_080917.1	CB298526	100	100								100	79	62	0.589552	0.462687
2537	G1P3	NM_022873.1	NM_001009069.1	98.67	94.8718									134	134
2739	GLO1	NM_006708.1	CB296357	99.33	99.33	98	96
2799	GNS	NM_002076.2	CB298338	100	99.33
3106	HLA-B	NM_005514.4	NM_001009081.1	98.67	97.33
3151	HMGN2	NM_005517.2	AU297612	100	99.3378
3281	HSBP1	NM_001537.2	CB295529	100	98.67
3316	HSPB2	NM_001541.2	CB297065	100	99.33
3320	HSPCA	NM_005348.2	CB296043	100	98.6683	96	95.3
4675	NAP1L3	NM_004538.3	CB294572	99.33	99.33	98.7	94.7
4697	NDUFA4	NM_002489.2	CB295217	100	98.0023	97.3	98.7
4698	NDUFA5	NM_005000.2	CB295177	100	98.67	97.3	94
4809	NHP2L1	NM_005008.2	AU297792	99.33	98
4826	NNAT	NM_181689.1	CB297843	100	99.33
5620	PRM2	NM_002762.1	NM_001009084.1	96	99.33
6036	RNASE2	NM_002934.2	NM_001009133.1	99.33	100
6285	S100B	NM_006272.1	CB294750	98.67	97.33
6415	SEPW1	NM_003009.2	CB295306	100	99.33	98	97.3
6428	SFRS3	NM_003017.3	AU296896	99.3379	99.33	98	98.7
6616	SNAP25	NM_130811.1	NM_001009094.1	100	99.3333	100	97.3367
6624	FSCN1	NM_003088.2	CB298559	100	97.33
6726	SRP9	NM_003133.1	CB295539	100	97.9953
6906	SERPINA7	NM_000354.2	NM_001009109.1	99.33	99.33
6993	TCTEL1	NM_006519.1	CB295074	100	99.33	96.7	92.7
7117	TMSL3	NM_183049.1	AU297020	98.67	100
7259	TSPYL1	XM_371844.3	CB297746	100	98.67
7280	TUBB2	NM_001069.1	CB294048	99.33	99.33	98.7	97.3
7368	UGT8	NM_003360.2	CB296885	100	100.002
7381	UQCRB	NM_006294.2	CB296465	100	99.33	98.7	95.3
8302	KLRC4	NM_013431.1	NM_001009053.1	98	97.9953
8519	IFITM1	NM_003641.2	AU297608	98	98.67
8655	DNCL1	NM_003746.1	AU297329	98.67	99.3379	98	98.7
9168	TMSB10	NM_021103.2	CB294946	99.3379	99.33	99.3	98.7
9553	MRPL33	NM_145330.1	CB296046	98	100
9556	C14orf2	NM_004894.1	CB295346	100	97.999	98.7	94.7
9782	MATR3	NM_018834.3	CB295468	100	100	99.3	98.7
9787	DLG7	NM_014750.3	CB298697	99.33	99.33
9978	RBX1	NM_014248.2	CB296618	100	100
10092	ARPC5	NM_005717.2	AU297141	99.33	98.6678	98	98
10407	SPAG11	NM_058201.1	NM_001009063.1	100	98.6678
10439	OLFM1	NM_006334.2	CB296231	99.33	100	99.3	100
10542	HBXIP	NM_006402.2	CB295330	98	99.33	98.7	95.3
10577	NPC2	NM_006432.3	NM_001009075.1	100	99.33	98.67	96
10632	ATP5L	NM_006476.4	CB294956	100	98.67
10776	ARPP-19	NM_006628.4	CB295911	97.33	99.33
10975	UQCR	NM_006830.2	CB294663	100	98
11161	C14orf1	NM_007176.1	CB296063	98.67	97.3284
11337	GABARAP	NM_007278.1	CB294679	99.33	99.33	98.7	96
15081	H3f3b	NM_008211.2	AU297453	95.3313	95.9957
21888	Tle4	NM_011600.2	CB294602	92.67	86.0039
22803	XRN2	NM_012255.3	CB297066	100	100
23329	KIAA0984	XM_037557.3	CB297555	98.67	100
23658	LSM5	NM_012322.1	CB297488	100	100.002
25793	FBXO7	NM_012179.2	CB297142	98.67	100
25994	HIG1	NM_014056.1	CB295371	98.67	99.33	96.7	96
27258	LSM3	NM_014463.1	CB296474	100	99.33
28974	HSPC023	NM_014047.1	CB297069	99.33	99.33
29085	PHPT1	NM_014172.2	CB297295	99.33	100
29796	HSPC051	NM_013387.3	CB295359	100	99.33
51188	SS18L2	NM_016305.1	CB296344	98.6634	100	98.7	96.7
51447	IHPK2	NM_001005912.1	CB296573	100	98.67
51529	ANAPC11	NM_001002249.1	CB296633	99.33	98
54205	CYCS	NM_018947.4	CB297884	99.33	98.67	98.7	98
54331	GNG2	NM_053064.2	CB297140	100	98
54460	MRPS21	NM_018997.1	CB294849	100	99.33
54957	TXNL4B	NM_017853.1	CB297633	100	98.67
55505	NOLA3	NM_018648.2	CB296327	99.33	96.6712	100	92
55845	C3orf10	NM_018462.4	CB298158	100	100
57226	DJ122O8.2	NM_020466.3	CB296322	98.67	99.33
58515	SELK	NM_021237.3	CB295333	98	100
60528	ELAC2	NM_018127.4	NM_001009034.1	99.33	98.67
60592	SCOC	NM_032547.1	AU297087	98	98.6627	98.7	98
64118	PP3111	NM_022156.3	CB297103	100	98.67
64963	MRPS11	NM_022839.2	CB297121	97.33	98.67
67693	2310003F16Rik	NM_026318.1	CB296751	100	97.33
67923	Tceb1	NM_026456.2	CB297394	93.33	87.9954
77128	A930001N09Rik	NM_029870.1	CB297947	92.67	96.6654
79699	FLJ13456	NM_024646.1	CB296404	100	100
81814	RGD:621622	NM_031136.1	AU297362	92.6681	91.9971
81853	TMEM14B	NM_030969.2	CB296682	74.6667	93.33
83443	SF3B5	NM_031287.2	CB295171	100	96.67
83658	DNCL2A	NM_177953.1	CB295675	100	98.6634
84418	ORF1-FL49	NM_032412.2	CB295017	100	99.3379
84457	PHYHIPL	NM_032439.1	CB295104	100	98	99.3	89.3
84510	Stmn2	NM_053440.2	CB294919	97.33	92.6693
84663	CYorf15B	NM_032576.1	NM_001008989.1	98.67	98.67
84817	TXNL5	NM_032731.2	CB296985	100	99.33
84866	TMEM25	NM_032780.2	CB297714	98	96.67	98	93.3
84924	ZNF566	NM_032838.2	NM_001009089.1	99.33	99.33
85476	GFM1	NM_024996.5	CB298497	99.33	98.67
93986	FOXP2	NM_014491.1	NM_001009020.1	100	100
123811	FLJ31153	NM_144600.1	CB294590	98.6683	99.33
136991	ASZ1	NM_130768.1	NM_001009035.1	99.33	99.33
150472	CBWD2	NM_172003.2	NM_001009106.1	100	100
215449	Rap1b	NM_024457.1	AU297844	96	92.6647
256374	LOC256374	XM_170597.3	AU297034	94.0025	94
259229	RGD:628676	NM_147209.2	CB298825	92.004	92.6719
284672	LOC284672	XM_208234.3	AU298285	98.6634	96.0024
286053	FLJ32440	NM_173685.1	CB297566	99.33	99.33
286380	FOXD4L2	NM_199135.1	NM_001009014.1	99.33	100
388686	LOC388686	XM_371302.2	AU297295	90.6715	92.6688
388687	LOC388687	XM_371304.2	AU296872	89.996	92.6688
388962	LOC388962	NM_212552.1	CB296617	98.6667	100
397044	PSMT3	NM_213984.1	CB295863	95.3317	92.6693
401152	LOC401152	NM_001001701.1	CB297308	99.33	99.33
404151	DNCL1	NM_001003901.1	AU297396	97.33	96.67
440172	LOC440172	XM_495982.1	AU298584	97.3347	99.33
440567	LOC440567	XM_496348.1	CB294855	96.67	96
440574	LOC440574	XM_496352.1	CB297045	99.33	99.3333
441338	LOC441338	XM_496965.1	CB294836	96	92.6693
443384	LOC443384	NM_001009796.1	AU297791	94	94.6662
450170	B2M	NM_001009066.1	CB295834	100	98
458096	SNAP25	NM_001009094.1	AU297292	98.67	100
474584	LOC474584	XM_531813.1	CB296670	97.33	97.9995
474700	LOC474700	XM_531926.1	CB295467	98.67	97.3346
475436	LOC475436	XM_532660.1	CB296568	93.33	87.9963
476546	LOC476546	XM_533752.1	AU298496	94.6656	94
477614	LOC477614	XM_534808.1	AU296769	92.6637	94.0032
478874	LOC478874	XM_536034.1	CB295559	96.6702	96.67
479212	LOC479212	XM_536355.1	CB297212	91.9968	85.9962
479214	LOC479214	XM_536357.1	CB295103	98.67	90.6649
479587	LOC479587	XM_536725.1	AU298520	95.33	80.668										97.9731	2.02693
			Mean	98.2982	97.648
			SD	3.03746	3.19999
